# Supplementary material for: Hollow Fiber Polyimide Membranes Prepared in a Triple Orifice Spinneret: Effect of a Reduced Water Activity in the Bore Fluid on the Gas Separation Performance
Source: Polymers (Basel). 2021 Jul 4;13(13):2211. doi: 10.3390/polym13132211 (PMC8272205; doi:10.3390/polym13132211)
Supplement: Supplementary file 1 [file polymers-13-02211-s001.zip]

Archive with 1 entries (1 files):
- polymers-1266970-supplementary.pdf
